# Supplementary material for: IL-17A, a possible biomarker for the evaluation of treatment response in Trypanosoma cruzi infected children: A 12-months follow-up study in Bolivia
Source: PLoS Negl Trop Dis. 2019 Sep 25;13(9):e0007715. doi: 10.1371/journal.pntd.0007715 (PMC6760767; doi:10.1371/journal.pntd.0007715)
Supplement: S3 Table — Abbreviations; Ct: Cycle threshold. IHA, Haemagglutination test. IIF, Indirect Immunofluorescence test. ELISA, Enzyme-Linked ImmunoSorbent Assay. cPCR: conventional Polymerase Chain Reaction. qPCR: Quantitative Real-Time Polymerase Chain Reaction. Absent sample in gray color. ¶DNA fragment analysis definitions: 1 = Reactive (cPCR(-) qPCR(-)), 2 = Non-reactive (cPCR(+) qPCR(+)), 3 = Ambiguous (cPCR(-) qPCR(+)), E = Excluded. positive = positive result tested by Wiener Recombinant 3.0 Chagatest ELISA, and Chagas Polychaco IHA test. IIF titers were considered reactive when fluorescence was observed at a 1:20 or higher dilution by Immunofluor Chagas test. cPCR Positive when agarose gel show 330 bp Trypanosoma cruzi kDNA specific fragment amplification. qPCR Positive when T. cruzi parasite load were determined by qPCR method as described at methods (negative by qPCR = Ct value above 45). (XLSX) [file pntd.0007715.s003.xlsx]

## Sheet: Table S3
S3 Table. Distribution of the patients before treatment with Benznidazole and follow-up from Santa Cruz, Bolivia
CODE	Gender	age	SAMPLE 1. Before Treatment						SAMPLE 2. After 30 days of treatment						SAMPLE 3. After 60 days of treatment						SAMPLE 4. After 4 months of treatment						SAMPLE 5. After 6 months of treatment						SAMPLE 6. After 8 months of treatment						SAMPLE 7. After 12 months of treatment						DNA fragment analysis¶
			ELISA	IHA	IIF Titer	cPCR	qPCR		ELISA	IHA	IIF Titer	cPCR	qPCR		ELISA	IHA	IIF Titer	cPCR	qPCR		ELISA	IHA	IIF Titer	cPCR	qPCR		ELISA	IHA	IIF Titer	cPCR	qPCR		ELISA	IHA	IIF Titer		qPCR		ELISA	IHA	IIF Titer	cPCR	qPCR
							parasites/ml Total blood	Ct Value					parasites/ml Total blood	Ct Value					parasites/ml Total blood	Ct Value					parasites/ml Total blood	Ct Value					parasites/ml Total blood	Ct Value				cPCR	parasites/ml Total blood	Ct Value					parasites/ml Total blood	Ct Value
M001	M	8	positive	positive	1/128	+	3579.83	29.5627							positive	positive	1/128	-	0	no detect Ct							positive	positive	1/128	-	1027.88	36.8	positive	positive	1/2048	-	623.441	39.7							3
M003	M	14	positive	positive	1/512	+	3019.48	30.55	positive	positive	1/512	-	0	no detect Ct	positive	positive	1/512	-	0	no detect Ct							positive	positive	1/512	-	0	no detect Ct	positive	positive	1/512	-	0	no detect Ct	positive	positive	1/512	-	0	no detect Ct	1
M004	F	7	positive	positive	1/512	-	1091.58	36.4512	positive	positive	1/512	-	498.257	41	positive	positive	1/128	-	0	no detect Ct	positive	positive	1/128	-	0	no detect Ct	positive	positive	1/32	-	835.773	38	positive	positive	1/128	-	715.646	38.9	positive	positive	1/256	-	703.413	39	3
M005	F	12	positive	positive	1/512	+	1122.52	36.2892	positive	positive	1/128	-	592.014	40	positive	positive	1/512	-	0	no detect Ct	positive	positive	1/128	-	0	no detect Ct	positive	positive	1/32	-	0	no detect Ct	positive	positive	1/128	-	0	no detect Ct	positive	positive	1/512	-	835.773	38	3
M006	F	6	positive	positive	1/512	+	6955.01	25.7106	positive	positive	1/512	-	911.02	37.5							positive	positive	1/512	-	0	no detect Ct	positive	positive	1/32	-	645.314	39.5	positive	positive	1/128	-	0	no detect Ct	positive	positive	1/512	-	0	49.075	3
M007	M	9	positive	positive	1/1024	+	1837	33.4323	positive	positive	1/128	+	0	no detect Ct	positive	positive	1/512	-	753.636	38.6																									E
M008	F	12	positive	positive	1/512	+	1989.05	32.9711	positive	positive	1/512	-	728.091	38.8	positive	positive	1/512	-	0	no detect Ct							positive	positive	1/128	-	0	no detect Ct													E
M011	F	11	positive	positive	1/256	+	2650.87	31.3051													positive	positive	1/256	-	0	no detect Ct							positive	positive	1/512	+	740.753	38.7							2
M012	M	16	positive	positive	1/256	+	1013.53	36.8816	positive	positive	1/512	-	895.447	37.6													positive	positive	1/64	-	0	no detect Ct							positive	positive	1/128	-	0	no detect Ct	1
M013	F	12	positive	positive	1/512	+	1918.68	33.18	positive	positive	1/512	-	911.02	37.5													positive	positive	1/32	-	612.784	39.8	positive	positive	1/512	-	0	no detect Ct	positive	positive	1/512	-	0	no detect Ct	3
M014	M	13	positive	positive	1/512	+	1921.99	33.17													positive	positive	1/512	-	0	no detect Ct	positive	positive	1/32	-	926.863	37.4	positive	positive	1/128	-	0	no detect Ct							3
M015	M	11	positive	positive	1/128	+	709.807	38.9475	positive	positive	1/512	-	0	no detect Ct	positive	positive	1/512	-	0	no detect Ct							positive	positive	1/128	-	0	no detect Ct							positive	positive	1/128	-	0	no detect Ct	1
M016	M	14	positive	positive	1/128	+	1748.83	33.7176	positive	positive	1/128	+	0	47.5324							positive	positive	1/128	-	0	no detect Ct	positive	positive	1/64	-	0	no detect Ct													E
M017	F	11	positive	positive	1/128	+	2194.86	32.4							positive	positive	1/128	-	0	no detect Ct	positive	positive	1/128	-	0	no detect Ct	positive	positive	1/128	-	0	no detect Ct							positive	positive	1/128	-	0	no detect Ct	1
M018	M	13	positive	positive	1/64	+	0	no detect Ct	positive	positive	1/128	-	0	no detect Ct							positive	positive	1/128	-	0	no detect Ct	positive	positive	1/128	-	0	no detect Ct													E
M020	M	16	positive	positive	1/128	+	534.342	40.5945	positive	positive	1/128	-	0	no detect Ct							positive	positive	1/128	-	0	no detect Ct	positive	positive	1/128	-	0	no detect Ct													E
M021	M	12	positive	positive	1/512	-	0	no detect Ct	positive	positive	1/512	-	0	no detect Ct	positive	positive	1/512	-	0	no detect Ct	positive	positive	1/512	-	0	no detect Ct	positive	positive	1/512	-	0	no detect Ct	positive	positive	1/512	-	0	no detect Ct	positive	positive	1/512	-	0	no detect Ct	1
M023	F	5	positive	positive	1/128	+	2248.49	32.26	positive	positive	1/512	-	0	no detect Ct																			positive	positive	1/128	-	0	no detect Ct							E
M024	F	13	positive	positive	1/512	+	1098.43	36.415	positive	positive	1/128	-	0	no detect Ct	positive	positive	1/128	-	703.413	39	positive	positive	1/128	-	0	no detect Ct	positive	positive	1/128	-	0	no detect Ct							positive	positive	1/128	-	911.02	37.5	3
M025	F	14	positive	positive	1/1024	+	290.459	44.13	positive	positive	1/128	-	0	no detect Ct																			positive	positive	1/512	-	0	no detect Ct	positive	positive	1/128	-	0	no detect Ct	1
M026	F	13	positive	positive	1/2048	+	1587.22	34.28	positive	positive	1/128	-	0	no detect Ct							positive	positive	1/128	-	0	no detect Ct	positive	positive	1/128	-	0	no detect Ct							positive	positive	1/512	-	0	no detect Ct	1
M027	F	8	positive	positive	1/2048	+	4248.07	28.57							positive	positive	1/512	-	0	no detect Ct	positive	positive	1/32	-	0	no detect Ct	positive	positive	1/256	-	0	no detect Ct							positive	positive	1/256	-	0	no detect Ct	1
M028	F	13	positive	positive	1/2048	+	2922.17	30.74													positive	positive	1/512	-	0	no detect Ct	positive	positive	1/128	-	0	no detect Ct	positive	positive	1/128	-	0	no detect Ct	positive	positive	1/512	-	0	no detect Ct	1
M031	F	7	positive	positive	1/1024	+	6229.04	26.35	positive	positive	1/512	-	0	no detect Ct							positive	positive	1/128	-	0	no detect Ct													positive	positive	1/128	-	0	no detect Ct	E
M033	F	6	positive	positive	1/128	+	2307.4	32.11	positive	positive	1/32	-	0	no detect Ct	positive	positive	1/128	-	592.014	40	positive	positive	1/128	-	0	no detect Ct	positive	positive	1/512	-	740.753	38.7	positive	positive	1/128	-	0	no detect Ct							3
M035	F	13	positive	positive	1/512	+	807.445	38.2	positive	positive	1/128	-	0	no detect Ct	positive	positive	1/256	-	0	no detect Ct													positive	positive	1/512	-	0	no detect Ct							1
M039	M	7	positive	positive	1/32	+	6662.3	25.96							positive	positive	1/128	-	0	no detect Ct	positive	positive	1/128	-	0	no detect Ct	positive	positive	1/64	-	993.04	37	positive	positive	1/128	-	835.773	38							3
M041	M	9	positive	positive	1/512	-	1135	36.225							positive	positive	1/512	-	0	no detect Ct							positive	positive	1/128	-	0	no detect Ct	positive	positive	1/512	-	0	no detect Ct							1
M042	M	14	positive	positive	1/128	+	1109.85	36.355							positive	positive	1/2048	-	0	47.5986	positive	positive	1/256	-	0	no detect Ct																			E
M043	F	13	positive	positive	1/512	+	0	46.8363	positive	positive	1/512	-	0	no detect Ct							positive	positive	1/128	+	293.453	44.0705																			E
M044	F	10	positive	positive	1/512	+	2784.45	31.02	positive	positive	1/1024	-	0	no detect Ct							positive	positive	1/512	-	0	no detect Ct																			E
W001	F	7	positive	positive	1/2048	+	2020.53	32.88	positive	positive	1/512	-	0	0	positive	positive	1/512	-	0	no detect Ct	positive	positive	1/512	+	1754.14	33.7	positive	positive	1/512	-	0	no detect Ct	positive	positive	1/512	+	1401.92	35	positive	positive	1/512	-	1665.72	34	2
W002	M	8	positive	positive	1/512	+	8718.35	24.4	positive	positive	1/128	-	0	0	positive	positive	1/512	-	0	no detect Ct	positive	positive	1/512	-	0	no detect Ct	positive	positive	1/128	-	673.737	39.25	positive	positive	1/128	-	0	no detect Ct	positive	positive	1/128	-	0	no detect Ct	3
W003	M	10	positive	positive	1/2048	+	5064.86	27.55	positive	positive	1/512	-	0	0	positive	positive	1/512	-	0	no detect Ct	positive	positive	1/128	-	0	no detect Ct	positive	positive	1/1024	-	592.014	40	positive	positive	1/128	-	766.742	38.5	positive	positive	1/512	-	0	no detect Ct	3
W004	F	9	positive	positive	1/512	+	5966.26	26.6	positive	positive	1/256	-	0	0	positive	positive	1/256	-	835.773	38	positive	positive	1/512	-	0	no detect Ct	positive	positive	1/512	-	0	no detect Ct	positive	positive	1/128	-	0	no detect Ct	positive	positive	1/128	-	0	no detect Ct	1
W006	M	11	positive	positive	1/512	+	5955.98	26.61	positive	positive	1/128	-	0	0	positive	positive	1/512	-	0	no detect Ct	positive	positive	1/128	-	0	no detect Ct	positive	positive	1/512	-	0	no detect Ct	positive	positive	1/128	-	0	no detect Ct	positive	positive	1/512	-	835.773	38	3
W007	F	10	positive	positive	1/512	+	5765.93	26.7981	positive	positive	1/256	+	2824.32	30.9375	positive	positive	1/128	+	2824.32	30.9375	positive	positive	1/512	+	3993.8	28.928	positive	positive	1/512	+	3943.68	29.0012	positive	positive	1/512	+	2607.87	31.4	positive	positive	1/128	+	4935.55	27.7	2
W008	M	6	positive	positive	1/512	+	7663.21	25.1482	positive	positive	1/128	-	753.636	38.6	positive	positive	1/128	+	835.773	38	positive	positive	1/32	-	993.04	37	positive	positive	1/128	-	703.413	39	positive	positive	1/128	-	793.643	38.3	positive	positive	1/128	+	835.773	38	2
W009	F	7	positive	positive	1/512	+	3418.57	29.83	positive	positive	1/128	-	926.863	37.4	positive	positive	1/64	-	993.04	37	positive	positive	1/128	+	911.02	37.5	positive	positive	1/128	-	0	no detect Ct	positive	positive	1/128	-	0	no detect Ct	positive	positive	1/128	-	835.773	38	3
W010	M	6	positive	positive	1/512	+	2887.11	30.81	positive	positive	1/128	-	0	no detect Ct	positive	positive	1/128	-	880.141	37.7	positive	positive	1/512	-	0	no detect Ct	positive	positive	1/128	-	0	no detect Ct	positive	positive	1/128	+	835.773	38	positive	positive	1/256	-	0	no detect Ct	2
W012	M	11	positive	positive	1/512	+	5813.93	26.75	positive	positive	1/512	-	1019.06	36.85	positive	positive	1/128	-	0	no detect Ct	positive	positive	1/128	-	428.115	41.88	positive	positive	1/512	-	0	no detect Ct	positive	positive	1/128	-	0	no detect Ct	positive	positive	1/128	-	721.842	38.85	3
W015	M	11	positive	positive	1/128	+	2459.39	31.74	positive	positive	1/64	-	0	no detect Ct	positive	positive	1/128	-	780.076	38.4	positive	positive	1/128	-	0	no detect Ct	positive	positive	1/128	-	446.856	41.6315	positive	positive	1/128	-	0	no detect Ct	positive	positive	1/128	-	0	no detect Ct	3
W016	M	10	positive	positive	1/512	+	2271.87	32.2	positive	positive	1/256	+	993.04	37	positive	positive	1/512	-	0	no detect Ct	positive	positive	1/128	-	0	no detect Ct	positive	positive	1/128	-	835.773	38	positive	positive	1/512	-	0	no detect Ct	positive	positive	1/256	-	703.413	39	3
W019	M	8	positive	positive	1/128	+	3631.22	29.48	positive	positive	1/128	-	0	no detect Ct	positive	positive	1/128	+	0	no detect Ct	positive	positive	1/512	-	703.413	39	positive	positive	1/128	-	0	no detect Ct	positive	positive	1/128	-	0	49.02	positive	positive	1/128	-	414.318	42.07	3
W022	M	5	positive	positive	1/512	+	2897.09	30.79	positive	positive	1/512	-	0	no detect Ct							positive	positive	1/512	-	0	no detect Ct	positive	positive	1/128	-	0	no detect Ct	positive	positive	1/512	-	0	no detect Ct							1
W023	M	10	positive	positive	1/512	-	359.074	42.9	positive	positive	1/1024	-	0	no detect Ct							positive	positive	1/512	-	367.847	42.76	positive	positive	1/128	-	0	no detect Ct	positive	positive	1/256	-	0	no detect Ct	positive	positive	1/256	-	703.413	39	3
W024	F	7	positive	positive	1/512	+	4314.5	28.48																			positive	positive	1/128	-	0	no detect Ct	positive	positive	1/128	-	0	no detect Ct							1
W025	F	7	positive	positive	1/2048	+	3029.91	30.53	positive	positive	1/512	-	0	47.0248													positive	positive	1/128	-	0	no detect Ct	positive	positive	1/512	-	0	no detect Ct	positive	positive	1/128	-	835.773	38	3
W026	M	7	positive	positive	1/512	+	2912.11	30.76													positive	positive	1/128	-	0	no detect Ct	positive	positive	1/128	-	0	no detect Ct													E
W027	M	6	positive	positive	1/1024	-	495.687	41.03	negative	negative	negative	-	0	no detect Ct	negative	negative	negative	-	0	no detect Ct	negative	negative	negative	-	728.091	38.8	negative	negative	negative	-	0	46.93	negative	negative	negative	-	0	no detect Ct	negative	negative	negative	-	0	no detect Ct	3
W029	F	6							positive	positive	1/128	-	0	0	positive	positive	1/512	-	0	49.6044	positive	positive	1/128	-	0	no detect Ct	positive	positive	1/128	-	0	no detect Ct	positive	positive	1/128	-	0	no detect Ct	positive	positive	1/128	-	0	no detect Ct	1
W030	F	4							positive	positive	1/2048	-	0	0													positive	positive	1/128	-	0	no detect Ct	positive	positive	1/128	-	0	no detect Ct	positive	positive	1/256	-	0	no detect Ct	1
W031	F	4	positive	positive	1/512	-	494.688	41.0417	positive	positive	1/512	-	835.773	38	positive	positive	1/512	-	911.02	37.5	positive	positive	1/128	-	0	no detect Ct	positive	positive	1/128	-	728.091	38.8	positive	positive	1/256	-	0	no detect Ct	positive	positive	1/64	-	0	no detect Ct	3
W032	F	4	positive	positive	1/1024	-	0	no detect Ct	positive	positive	1/128	+	298.737	43.967	positive	positive	1/512	-	0	no detect Ct	positive	positive	1/128	-	0	no detect Ct	positive	positive	1/128	-	0	no detect Ct	positive	positive	1/128	-	766.742	38.5	positive	positive	1/128	-	0	no detect Ct	3
W036	M	15	positive	positive	1/128	+	5342.93	27.24	positive	positive	1/512	+	0	no detect Ct	positive	positive	1/512	-	0	no detect Ct	positive	positive	1/128	-	0	no detect Ct	positive	positive	1/512	-	0	no detect Ct	positive	positive	1/128	-	0	no detect Ct	positive	positive	1/512	-	0	no detect Ct	1
W037	F	6	positive	positive	1/512	+	1965.55	33.04	positive	positive	1/512	-	416.346	42.0417													positive	positive	1/128	-	0	no detect Ct													E
W042	F	7	positive	positive	1/1024	+	2690.07	31.22	positive	positive	1/512	+	3223.93	30.17	positive	positive	1/32	-	0	no detect Ct	positive	positive	1/128	-	800.514	38.25	positive	positive	1/1024	-	850.308	37.9	positive	positive	1/1024	-	0	no detect Ct	positive	positive	1/128	-	895.447	37.6	3
W043	M	5	positive	positive	1/1024	+	3141.62	30.32	positive	positive	1/512	+	1600.96	34.23	positive	positive	1/512	-	0	no detect Ct	positive	positive	1/512	-	0	no detect Ct	positive	positive	1/512	-	835.773	38	positive	positive	1/512	-	0	no detect Ct	positive	positive	1/512	-	0	no detect Ct	3
W045	F	9	positive	positive	1/512	+	4450.5	28.3							positive	positive	1/512	-	835.773	38	positive	positive	1/128	-	0	no detect Ct							positive	positive	1/64	-	0	no detect Ct	positive	positive	1/512	-	0	no detect Ct	1
W047	F	10	positive	positive	1/512	+	3174.29	30.26													positive	positive	1/512	-	0	no detect Ct							positive	positive	1/128	-	0	no detect Ct	positive	positive	1/128	-	0	no detect Ct	1
W048	F	10	positive	positive	1/512	+	2497.85	31.65	positive	positive	1/128	-	0	no detect Ct							positive	positive	1/128	-	773.381	38.45	positive	positive	1/128	-	0	no detect Ct	positive	positive	1/256	-	0	no detect Ct	positive	positive	1/128	-	926.863	37.4	3
W049	F	6	positive	positive	1/512	+	4598.7	28.11	positive	positive	1/512	-	0	no detect Ct																			positive	positive	1/128	-	0	no detect Ct	positive	positive	1/512	-	0	no detect Ct	1
W050	F	6	positive	positive	1/512	-	543.984	40.4907	positive	positive	1/128	-	0	no detect Ct	positive	positive	1/128	-	0	no detect Ct	positive	positive	1/128	-	835.773	38	positive	positive	1/256	-	0	no detect Ct	positive	positive	1/512	-	0	no detect Ct							1
P015	M	9	positive	positive	1/128	+	4893.19	27.75																									positive	positive	1/128	+	1910.27	33.2055							2
P016	M	10	positive	positive	1/512	+	3196.26	30.22																									positive	positive	1/512	-	0	no detect Ct							E
P017	M	8	positive	positive	1/128	+	2006.65	32.92							positive	positive	1/512	-	0	no detect Ct																			positive	positive	1/256	-	0	no detect Ct	1
P018	F	10	positive	positive	1/512	+	2794.07	31							positive	positive	1/512	-	0	no detect Ct													positive	positive	1/256	-	0	46.0817							E
P019	F	10	positive	positive	1/128	+	6133.13	26.44							positive	positive	1/512	-	0	no detect Ct													positive	positive	1/128	-	0	no detect Ct							E
P021	M	8	positive	positive	1/512	+	1368.49	35.14																			positive	positive	1/256	-	0	no detect Ct	positive	positive	1/256	-	0	no detect Ct	positive	positive	1/1024	-	0	no detect Ct	1
P022	F	8	positive	positive	1/512	+	2872.22	30.84																									positive	positive	1/128	-	0	no detect Ct	positive	positive	1/512	-	0	no detect Ct	1
P023	M	8	positive	positive	1/1024	+	1948.68	33.09																									positive	positive	1/256	-	0	no detect Ct							E
CS01	F	14	positive	positive	1/512	+	642.728	39.5233	positive	positive	1/128	-	0	no detect Ct	positive	positive	1/128	-	0	no detect Ct	positive	positive	1/256	-	0	no detect Ct	positive	positive	1/512	-	0	no detect Ct	positive	positive	1/512	-	0	no detect Ct							1
CN02	F	5	positive	positive	1/256	+	1735.63	33.7616	positive	positive	1/2048	-	0	no detect Ct	positive	positive	1/128	-	0	no detect Ct							positive	positive	1/64	-	0	no detect Ct							positive	positive	1/128	-	0	no detect Ct	1
Abbreviations; Ct: Cycle threshold. IHA, Haemagglutination test. IIF, Indirect Immunofluorescence test. ELISA, Enzyme-Linked ImmunoSorbent Assay. cPCR: conventional Polymerase Chain Reaction. qPCR: Quantitative Real-Time Polymerase Chain Reaction. Absent sample in gray color.
¶DNA fragment analysis definitions: 1 = Reactive, (cPCR(-) qPCR(-)); 2 = Non-reactive, (cPCR(+) qPCR (+)); 3 = Ambiguos, (cPCR(-) qPCR(+)); E = Excluded.
positive = positive result tested by Wiener Recombinant 3.0 Chagatest ELISA, and Chagas Polychaco IHA test.
IIF titers were considered reactive when fluorescence was observed at a 1:20 or higher dilution by Immunofluor Chagas test.
cPCR Positive when agarose gel show 330 bp Trypanosoma cruzi kDNA specific fragment amplification. qPCR Positive when T. cruzi parasite load were determined by qPCR method as described at methods (negative by qPCR= Ct value above 45).
